# Supplementary material for: Late Postpartum Eclampsia with Posterior Reversible Encephalopathy Syndrome and Subarachnoid Hemorrhage: A Case Study
Source: Medicina (Kaunas). 2025 Jan 5;61(1):77. doi: 10.3390/medicina61010077 (PMC11767126; doi:10.3390/medicina61010077)
Supplement: Supplementary file 1 [file medicina-61-00077-s001.zip]

Archive with 1 entries (1 files):
- medicina-3383745-supplementary.pdf
